# Supplementary material for: Evaluation of Metabolic Characteristics Induced by Deoxynivalenol in 3D4/21 Cells
Source: Animals (Basel). 2025 Aug 7;15(15):2324. doi: 10.3390/ani15152324 (PMC12345648; doi:10.3390/ani15152324)
Supplement: Supplementary file 1 [file animals-15-02324-s001.zip › Supplementary Tables.xlsx]

## Sheet: Table S1
Table S1. The differential metabolites between the DON and Control groups in the positive ion mode
			Control(Normalised abundance)						DON(Normalised abundance)
Accepted Compound ID	Accepted Description	Formula	Control-1	Control-2	Control-3	Control-4	Control-5	Control-6	DON-1	DON-2	DON-3	DON-4	DON-5	DON-6	P value	q Value	VIP	log2(FC)
CSID10128241	Harzianopyridone	C14H19NO5	0	0	0	6.20007	7.02256	0	431.816	422.75	177.561	186.512	156.61	194.966	3.37629e-06	0.000109716	1.44995	6.89181
CSID148915	dribendazole	C15H19N3O2S	7.57871	13.8221	0	3.04081	17.7869	6.28413	343.725	264.87	197.109	101.768	410.532	313.062	4.56398e-05	0.000773245	1.49462	5.07131
HMDB0005765	Ophthalmic acid	C11H19N3O6	186.418	167.355	114.952	169.664	153.52	146.185	4607.11	3639.13	4125.76	1629.88	5647.66	4797.91	1.29694e-08	1.7139e-06	5.86129	4.70381
HMDB0028952	Lysyl-Hydroxyproline	C11H21N3O4	99.5441	77.0961	11.5389	217.668	142.995	91.2253	2740.48	3313.66	1724.3	713.299	524.811	579.789	0.000432352	0.0043726	3.15409	3.90619
HMDB0039733	gamma-Glutamylcysteinylserine	C11H19N3O7S	496.847	676.781	649.654	500.5	559.51	753.342	4320.48	4220.46	4016.59	2614.54	4117.57	3529.25	7.58977e-09	1.1573e-06	5.45516	2.64955
CSID59083	LENAMPICILLIN	C21H23N3O7S	74.3896	28.9912	65.8555	51.7782	149.063	58.3529	609.118	737.945	197.612	488.758	216.629	266.306	0.000238754	0.00264397	1.59632	2.55421
HMDB0037293	2-Acetylpyrrolidine	C6H11NO	256.229	297.774	210.166	267.76	230.224	241.195	2193.64	1956.66	1282.47	999.078	750.646	777.183	9.57851e-06	0.000246585	2.88629	2.40453
HMDB0029327	Gravacridonediol methyl ether	C20H21NO5	45.4836	38.9458	135.355	49.8073	98.2569	90.676	408.726	628.726	267.152	399.926	238.989	244.561	9.79298e-05	0.00138658	1.51002	2.25459
HMDB0038154	3,11,12-Trihydroxy-1(10)-spirovetiven-2-one	C15H24O4	98.1678	122.961	130.234	110.653	82.6482	94.4564	530.301	399.178	497.49	231.031	476.187	497.597	2.35929e-06	8.0633e-05	1.71169	2.04188
CSID96947	Miserotoxin	C9H17NO8	144.319	197.628	222.873	183.635	132.641	123.714	843.943	687.708	740.914	447.633	697.581	611.279	9.20867e-07	3.75457e-05	2.1376	2.00352
HMDB0041666	3-Hydroxyphenyl-valeric acid	C11H14O3	385.609	540.408	493.491	439.812	404.445	376.974	1829.76	1460.66	1921.44	1045.49	1865.46	1608.58	3.77071e-07	2.07625e-05	3.26659	1.8817
HMDB0000078	Cysteinylglycine	C5H10N2O3S	1100.4	1403.06	1468.85	1276.52	1106.06	1048.74	5200.17	4181.55	5050.5	2841.6	4655.55	4824.25	3.49676e-07	1.98042e-05	5.40927	1.85343
CSID2297294	N-[(4-Amino-2-methyl-5-pyrimidinyl)methyl]-N-[4-hydroxy-1-methyl-2-(propyldithio)-1-butenyl]formamide	C15H24N4O2S2	66.2479	75.855	196.964	63.2364	130.115	55.7389	274.765	361.632	237.222	280.047	557.962	349.712	0.000227489	0.00256217	1.40051	1.80931
HMDB0039895	4-Mercaptobutyl glucosinolate	C11H21NO9S3	449.563	852.348	932.691	741.486	677.715	263.596	2597.53	2140.71	2837.03	2203.29	1563.27	1402.37	0.000276587	0.00302909	3.52984	1.70187
HMDB0003337	Oxidized glutathione	C20H32N6O12S2	4556	2235.7	4492.97	4098.58	8127.76	4612.45	20272.5	19822.6	9697.09	14880	8576.04	8510.86	0.00111337	0.00814384	8.11534	1.5396
HMDB0000125	Glutathione	C10H17N3O6S	49756.7	61039	62637.4	52539.3	51156.7	43444.3	167723	146123	172825	103150	166887	161681	8.03761e-07	3.38991e-05	30.0817	1.51845
HMDB0028886	Histidinyl-Hydroxyproline	C11H16N4O4	2210.07	1053.3	1926.36	1766.25	3187.78	1864.62	8045.22	8124.98	4039.54	6025.27	3534.06	3563.4	0.000906469	0.00704647	5.13673	1.47289
HMDB0015286	Gemifloxacin	C18H20FN5O4	194.114	232.963	189.028	175.819	100.681	154.977	550.328	544.333	510.437	400.901	470.639	377.138	1.7706e-05	0.000376921	1.64925	1.44581
CSID5901	cytidine 5'-monophosphate	C9H14N3O8P	207.789	209.223	180.224	213.275	254.135	279.053	638.208	487.358	465.465	644.684	596.547	582.219	6.90559e-07	3.17013e-05	1.78026	1.34546
HMDB0130055	6-({3-[(1E)-but-1-en-1-yl]-7-hydroxy-1-oxo-1H-isochromen-5-yl}oxy)-3,4,5-trihydroxyoxane-2-carboxylic acid	C19H20O10	213.698	196.799	186.915	170.536	213.755	274.022	489.686	346.174	389.217	598.66	577.452	524.165	2.0362e-05	0.00041611	1.54818	1.22009
CSID217929	3-Fluoro-1-(4-hydroxyphenyl)-1-propanone	C9H9FO2	151.044	161.607	207.565	229.688	165.01	252.928	471.603	415.817	435.784	365.747	443.68	511.205	7.17008e-06	0.000205984	1.49753	1.17879
CSID15936987	5,6-Indolequinone-2-carboxylic acid	C9H5NO4	198.4	155.77	332.231	177.15	179.505	165.111	341.221	364.059	380.115	457.557	557.953	544.659	0.000212522	0.00240727	1.40042	1.13076
CSID4445200	(1R,7S,12R,13E,20R)-7-Amino-4-chloro-20-{[5-(dimethylamino)-3,4-dihydroxy-6,6-dimethyltetrahydro-2H-pyran-2-yl]oxy}-9-oxo-2,10-dioxatetracyclo[11.7.3.2~3,6~.0~16,20~]pentacosa-3,5,13(23),16,18,24-hexaene-14,21-diyn-12-yl 7-methoxy-2-methylene-3-oxo-3,4-dihydro-2H-1,4-benzoxazine-5-carboxylate	C43H42ClN3O12	210.144	194.667	365.656	232.289	258.913	198.836	456.933	402.065	470.131	555.548	392.582	431.395	0.000171205	0.00204441	1.3265	0.89111
HMDB0129106	4-[(2-{[4-({8-[2-(acetyloxy)-1-hydroxypropan-2-yl]-2-oxo-2H,8H,9H-furo[2,3-h]chromen-9-yl}oxy)-3-methyl-4-oxobutan-2-yl]sulfanyl}-1-[(carboxymethyl)-C-hydroxycarbonimidoyl]ethyl)-C-hydroxycarbonimidoyl]-2-aminobutanoic acid	C31H39N3O14S	146.164	146.379	240.129	136.953	217.747	158.031	234.372	273.537	364.675	420.578	328.134	291.323	0.000798438	0.00641306	1.06413	0.87149
HMDB0012247	L-2,3-Dihydrodipicolinate	C7H7NO4	230.258	211.192	244.654	215.229	220.221	186.928	402.507	282.995	328.083	371.395	411.646	427.49	3.57118e-05	0.000632051	1.14676	0.765337
CSID21403087	Cyclic ADP-ribose	C15H21N5O13P2	745.452	746.864	928.549	769.602	842.614	680.113	1269.08	1612.33	1291.02	1655.94	1082.88	902.627	0.000885316	0.00690914	1.98784	0.729332
HMDB0000304	Uridine diphosphate-N-acetylgalactosamine	C17H27N3O17P2	4014.33	3298.41	3319.1	3323.05	2887.74	3864.44	5230.27	6131.41	5798.61	3371.08	5464.39	4904.25	0.00303675	0.0163225	3.57116	0.577484
HMDB0001257	Spermidine	C7H19N3	836.999	887.959	672.149	598.978	700.361	718.099	1054.05	733.014	1321.54	798.338	1355.38	1234.59	0.0136188	0.0488171	1.50913	0.557489
HMDB0000295	Uridine 5'-diphosphate	C9H14N2O12P2	361.181	278.282	476.942	380.739	394.219	380.928	455.975	559.044	496.534	401.165	638.967	665.324	0.00937237	0.037306	1.03537	0.501572
HMDB0000285	Uridine triphosphate	C9H15N2O15P3	1099.3	973.36	1270.31	1222.13	1463.21	1334.9	1796.83	1689.74	1553.88	2159.14	1658.47	1304.99	0.00522523	0.0242003	1.81956	0.464927
HMDB0035359	1-Deoxynojirimycin	C6H13NO4	579.21	523.762	428.864	593.964	514.242	549.545	721.843	823.98	924.937	538.943	722.261	626.723	0.00797803	0.033154	1.15474	0.450523
HMDB0032297	Glyceryl 5-hydroxydecanoate	C13H26O5	396.356	349.329	461.342	357.218	368.527	388.784	415.648	502.195	481.459	530.91	623.851	567.699	0.00197874	0.0123734	1.00127	0.427268
HMDB0039421	Fenugreekine	C21H27N7O14P2	8162.1	8361.27	11574.9	8440.82	9103.38	7668.82	11477	12856.7	11841.1	15048	10103.7	9154.04	0.0141823	0.0504719	4.27205	0.402783
CSID4590787	Cefozopran hydrochloride	C19H18ClN9O5S2	863.23	796.606	661.489	753.973	938.9	789.742	1146.26	713.278	859.749	1132.31	1092.43	1173	0.0362999	0.0987045	1.14937	0.348612
CSID389257	4-hydroxy-1-pyrroline-2-carboxylic acid	C5H7NO3	1062.32	977.016	731.784	915.598	911.189	859.579	1547.94	872.746	1033.73	1121.49	1162.35	1098.79	0.0403927	0.107187	1.13249	0.325138
CSID389694	2-Oxo-4-hydroxy-5-aminovalerate	C5H9NO4	2874.62	2885.14	1944.51	2502.22	2552.27	2391.19	4175.49	2422.56	2860.03	3221.44	3130.02	3077.32	0.0441392	0.115555	1.86632	0.31807
HMDB0001341	ADP	C10H15N5O10P2	64257.4	62066.1	49401.6	57023.6	55835.9	65079.8	51858.6	48406.3	47124.3	49474	54948.3	58593.2	0.0397651	0.106664	6.46187	-0.188231
HMDB0001201	Guanosine diphosphate	C10H15N5O11P2	16448.5	16126	13459.8	15183.8	14699.3	17726.1	10002.6	9573.26	9631.76	9186.87	12132.7	12433.8	0.000123908	0.00165957	6.61086	-0.572721
CSID18153	Cytidine 3',5'-cyclic monophosphate	C9H12N3O7P	1942.44	1988.53	2051.55	1540.81	1708.16	2113.9	997.234	528.432	2280.3	827.058	1556.23	1201.87	0.0327359	0.0922453	1.97225	-0.61824
HMDB0001901	Aminocaproic acid	C6H13NO2	952.237	844.213	1186.77	802.522	1210.81	1089.42	457.593	592.386	550.012	772.841	508.929	870.137	0.00247831	0.0140361	1.71505	-0.697868
CSID5034781	L-rhamnonic acid	C6H12O6	637.838	548.94	412.65	467.702	547.449	539.975	592.039	269.745	279.711	307.316	196.242	210.615	0.00620963	0.0273535	1.22015	-0.765498
CSID5858	Adenosine monophosphate	C10H14N5O7P	68044.6	55204.8	45178.6	46572.2	60293.6	74961.9	23367.7	19818.6	25567.5	19788.5	54510.5	56855.2	0.0133009	0.0481126	12.7809	-0.809072
CSID133094	4-Amino-L-phenylalanine	C9H12N2O2	920.863	752.248	687.527	805.376	559.075	879.308	446.584	471.754	337.716	463.167	482.821	377.405	0.000122222	0.00164813	1.68588	-0.83595
HMDB0003416	D-Arginine	C6H14N4O2	470.883	406.989	338.759	418.534	446.121	674.069	181.524	152.392	140.207	197.106	439.337	419.169	0.0135047	0.0486428	1.14262	-0.848958
HMDB0000062	L-Carnitine	C7H15NO3	718.37	697.746	431.052	627.45	625.574	636.048	450.922	288.723	243.92	415.814	319.792	320.647	0.000443417	0.00441576	1.53227	-0.873146
CSID50102	Dopexamine	C22H32N2O2	316.725	339.595	357.633	348.143	325.997	305.381	129.698	160.206	188.883	178.835	175.661	146.589	4.48616e-07	2.40343e-05	1.25925	-1.02462
CSID28528549	IODOPYRACET I-131	C11H16I[131]2N2O5	283.377	305.658	427.372	163.384	327.044	424.692	192.281	119.405	94.744	181.21	179.738	147.24	0.00261821	0.0146609	1.1266	-1.0785
CSID30791445	1-O-(Hydroxy{[(6Z,10E,14E)-3,7,11,15,19-pentamethyl-6,10,14,18-icosatetraen-1-yl]oxy}phosphoryl)-beta-D-xylopyranose	C30H53O8P	388.118	339.527	376.783	494.897	339.71	283.624	224.433	128.341	293.709	211.566	121.887	50.6864	0.00745761	0.0315873	1.24207	-1.10877
HMDB0011152	PE(P-16:0e/0:0)	C21H44NO6P	166.746	576.411	344.178	385.112	563.16	214.311	74.1766	181.151	185.302	108.697	104.045	387.055	0.0257496	0.0790127	1.08368	-1.1127
HMDB0033089	(3b,5a,22E,24S)-Stigmasta-7,22,25-trien-3-ol 3-glucoside	C35H56O6	393.884	283.69	336.282	441.541	345.738	218.997	186.339	186.651	255.158	170.019	86.9638	36.0044	0.0135832	0.0487776	1.17764	-1.13297
HMDB0030760	Pteroside B	C20H28O7	551.407	590.912	911.053	611.658	706.807	687.487	327.215	278.332	209.505	405.921	275.827	351.504	5.56105e-05	0.000896213	1.77697	-1.13504
HMDB0006050	o-Tyrosine	C9H11NO3	568.395	574.524	699.534	554.623	705.117	540.361	242.408	250.347	173.388	336.305	369.839	275.588	4.71922e-05	0.000786109	1.72414	-1.14434
HMDB0039390	3-Hydroxy-7-oxociguatoxin	C60H88O21	284.847	250.37	253.854	344.929	248.493	178.645	134.671	123.397	197.688	123.226	75.4513	39.0641	0.004268	0.0215778	1.07171	-1.17063
CSID6545	Guanosine monophosphate	C10H14N5O8P	11816.7	9290.48	6349.37	7991.16	8993.78	16494.3	3352.85	3067.05	2797.67	2553.74	7295.82	7892.1	0.00493095	0.0233837	6.22959	-1.17651
HMDB0055535	TG(18:4(6Z,9Z,12Z,15Z)/o-18:0/22:6(4Z,7Z,10Z,13Z,16Z,19Z))	C61H100O5	1014.06	1160.16	1626.92	917.048	1371.67	1181.5	560.65	526.325	443.125	630.902	469.698	512.185	7.70354e-06	0.000215903	2.43573	-1.21013
HMDB0000403	2-Hydroxyadenine	C5H5N5O	331.347	276.024	148.801	232.973	198.144	480.638	99.1707	91.0182	86.162	72.0577	179.976	189	0.00491097	0.0233837	1.02703	-1.21724
HMDB0007815	DG(24:0/22:5(4Z,7Z,10Z,13Z,16Z)/0:0)	C49H86O5	361.156	467.834	572.977	395.33	500.236	438.255	166.756	171.919	206.723	135.132	227.904	224.844	8.86301e-06	0.000234614	1.54293	-1.27145
HMDB0000159	L-Phenylalanine	C9H11NO2	1599.82	1278.6	2497.96	1288.46	1745.78	1791.69	609.985	747.544	387.577	854.404	670.149	729.843	0.000102484	0.00142205	2.92502	-1.35101
HMDB0000201	L-Acetylcarnitine	C9H17NO4	8810.11	7733.6	9001.5	7804.41	9307.51	7184.24	4848.31	2829.92	3166.63	3353.59	2497.71	2489.95	4.58922e-06	0.000139954	6.85523	-1.37728
CSID10228960	20-Hydroxyrhodopin	C40H60O2	296.012	302.684	303.814	324.199	222.695	156.989	128.41	102.359	192.841	124.632	24.2493	22.1985	0.0100678	0.0392853	1.15123	-1.43361
HMDB0003355	5-Aminopentanoic acid	C5H11NO2	1047.83	1042.71	927.945	1003.23	1010.35	1211.86	317.385	353.127	295.094	376.754	431.646	491.557	2.97225e-07	1.73287e-05	2.49331	-1.46259
HMDB0006831	3-Dehydroxycarnitine	C7H15NO2	149.067	169.289	180.016	169.436	178.359	154.393	65.9442	52.7239	52.131	67.6125	50.6361	54.9181	6.78268e-09	1.1573e-06	1.01884	-1.54047
CSID54842	Zanamivir	C12H20N4O7	182.605	164.154	154.793	160.348	134.481	211.531	58.5836	59.1337	57.3169	47.4488	61.4606	62.5162	5.93144e-08	5.11201e-06	1.00601	-1.54061
HMDB0029122	Valyl-Asparagine	C9H17N3O4	168.615	114.033	218.063	196.447	163.323	215.484	61.3243	77.1201	55.8168	88.3816	36.6336	39.5808	7.31426e-05	0.00109839	1.01869	-1.58415
CSID4890948	1-{[(6R,7R)-7-{[(2Z)-2-(2-Amino-1,3-thiazol-4-yl)-2-(methoxyimino)acetyl]amino}-2-carboxy-8-oxo-5-thia-1-azabicyclo[4.2.0]oct-2-en-3-yl]methyl}-6,7-dihydro-5H-cyclopenta[b]pyridinium	C22H23N6O5S2+	206.927	197.02	222.785	270.333	201.448	149.324	70.9242	70.003	134.613	70.7901	48.2222	14.4748	0.00218447	0.0129259	1.09425	-1.60916
CSID28288204	jadomycin A	C24H21NO6	348.81	263.52	235.297	273.984	246.366	511.409	71.4531	49.0438	48.8905	70.7485	141.236	189.911	0.000543322	0.00503272	1.3085	-1.71799
HMDB0028902	Isoleucyl-Asparagine	C10H19N3O4	331.608	256.282	275.903	450.371	278.316	454.129	94.2079	143.173	74.3669	145.72	72.635	83.6038	2.34907e-05	0.000456515	1.42885	-1.73761
CSID10128498	2-O-alpha-D-Glucopyranosyl-D-glucopyranose	C12H22O11	544.9	617.076	392.875	506.809	456.9	470.49	83.7789	211.132	210.12	148.091	92.2703	70.8588	5.20522e-05	0.000852733	1.81189	-1.8726
HMDB0033951	Racemethionine	C5H11NO2S	978.567	864.787	836.945	975.209	1148.38	1743.98	238.501	167.545	120.999	311.667	341.013	422.4	6.13992e-05	0.000958337	2.63215	-2.03104
HMDB0000162	L-Proline	C5H9NO2	4528.93	4698.57	3872.52	4565.63	4593.78	4545.71	1817.24	1115.71	1264.41	754.17	742.089	740.82	2.14989e-06	7.47653e-05	5.66196	-2.05862
HMDB0029137	Valyl-Threonine	C9H18N2O4	140.473	94.4081	262.526	361.244	116.117	284.844	33.5683	108.364	9.71255	124.526	2.68096	7.29895	0.00863293	0.0353567	1.0608	-2.13813
HMDB0029100	Tyrosyl-Asparagine	C13H17N3O5	208.109	165.128	216.957	296.584	187.087	383.768	51.5726	75.0352	44.5025	84.9263	31.2939	40.4426	2.0353e-05	0.00041611	1.2518	-2.15286
CSID391365	THTC	C5H8O2S	344.144	317.318	304.424	363.646	405.598	641.393	72.8241	72.714	38.7917	85.6986	103.944	152.749	2.97284e-05	0.000540636	1.61286	-2.17374
CSID64286	Cefminox	C16H21N7O7S3	308.597	207.708	280.934	232.271	219.442	281.928	45.8288	103.297	79.3373	24.357	46.7035	37.6833	2.68066e-05	0.000506071	1.34939	-2.18266
HMDB0031682	(±)-2-Methylthiazolidine	C4H9NS	179.246	173.012	165.576	215.004	197.678	263.295	27.8011	13.336	11.7754	25.7769	68.177	105.539	0.000447941	0.00441576	1.17844	-2.24176
HMDB0029225	Coutaric acid	C18H27N3O4	214.522	166.814	313.202	227.093	113.503	134.762	22.6186	39.2524	1.99506	57.4342	19.3131	24.8917	0.00105839	0.00779923	1.18075	-2.82143
CSID82626	Oxybutynin Chloride	C22H31ClNO3	196.834	245.657	195.323	226.676	179.613	259.205	0.377741	10.2955	15.8799	3.65203	7.34513	8.15041	1.03206e-05	0.00025891	1.40696	-4.83382

## Sheet: Table S2
Table S2. The differential metabolites between the DON and Control groups in the negative ion mode
			Control(Normalised abundance)						DON(Normalised abundance)
Accepted Compound ID	Accepted Description	Formula	Control-1	Control-2	Control-3	Control-4	Control-5	Control-6	DON-1	DON-2	DON-3	DON-4	DON-5	DON-6	P value	q Value	VIP	log2(FC)
CSID16736670	Flurocitabine	C9H10FN3O4	48.3403	57.2695	29.8356	44.8842	40.4832	35.6984	1195.22	837.283	1115.76	631.894	1628.18	1563.69	4.42655e-09	1.01488e-06	3.32994	4.76448
HMDB0128627	[(1-oxo-1H-isochromen-3-yl)methoxy]sulfonic acid	C10H8O6S	15.4231	20.3451	12.0703	14.2572	8.54481	19.0403	204.53	78.0293	135.167	170.127	112.742	137.605	3.28806e-07	2.42311e-05	1.1106	3.22442
CSID38037	Nitazoxanide	C12H9N3O5S	89.7084	93.6131	118.676	82.1283	86.2493	71.2032	532.524	295.389	397.352	432.636	679.891	457.384	2.64243e-07	2.09711e-05	1.92914	2.3677
HMDB0038416	5-Hexenyl glucosinolate	C13H23NO9S2	29.6242	27.1766	28.0164	29.9877	43.1766	49.6767	200.917	160.438	119.362	169.675	186.039	197.324	2.10429e-07	1.88786e-05	1.1979	2.31561
CSID12536	carbofenotion	C11H16ClO2PS3	59.1781	44.9146	4.0901	66.1009	0	205.219	336.642	257.011	25.593	203.149	444.319	513.569	0.0424666	0.120865	1.32124	2.22992
CSID389118	2-Deoxy-6-O-sulfo-2-(sulfoamino)-D-glucopyranose	C6H13NO11S2	869.39	1098.4	977.754	1097.54	862.423	994.342	4698.55	2635.02	4193.29	2721.04	5010.98	5221.85	1.02627e-06	5.57276e-05	5.51257	2.0529
CSID9237706	Hypotaurocyamine	C3H9N3O2S	239.526	206.964	132.505	220.867	185.667	202.657	1158.56	608.129	765.773	788.65	624.315	650.352	1.14838e-06	6.07594e-05	2.36106	1.95155
HMDB0006809	Nicotinate D-ribonucleoside	C11H14NO6+	7.3082	153.216	399.714	11.5385	0.553694	8.44764	137.135	1252.93	178.047	266.037	242.96	39.4511	0.0391554	0.116456	1.03458	1.86566
CSID217643	1-(6-Oxo-6H-benzo[c]chromen-3-yl)-1H-pyrrole-2,5-dione	C17H9NO4	605.466	1011.22	760.614	530.565	542.19	386.317	2374.06	1812.29	2538.83	1736.34	1968.23	2316.43	8.67575e-06	0.000337771	3.90748	1.73225
CSID84287	Methasulfocarb	C9H11NO4S2	27116.3	41453.1	35689.7	31838.9	26889.9	23903.2	112985	88469.3	111580	72198.3	101161	106148	9.13863e-07	5.23805e-05	26.4392	1.66472
CSID389259	3,5-dinitro-4-hydroxyphenylpyruvic acid	C9H6N2O8	81.7362	130.65	131.008	130.907	145.933	78.8865	365.613	181.198	268.038	385.49	342.801	350.67	0.000101851	0.0021902	1.38224	1.43768
CSID394323	Adenylsuccinic acid	C14H18N5O11P	82.3975	74.71	69.6358	111.703	159.845	160.575	297.383	331.374	210.176	293.172	231.521	367.978	0.000192377	0.0035762	1.31227	1.39405
CSID389284	3-(4-hydroxy-3,5-diiodophenyl)lactic acid	C9H8I2O4	674.891	1071.37	1240.18	1120.76	1205.34	384.067	2571.67	1997.81	3018.03	2429.29	2059.71	1842.37	0.000852401	0.00982613	3.63238	1.28887
CSID391341	N-(4-Bromophenyl)-3,4,5,6-tetrahydrophthalimide	C14H12BrNO2	156.781	196.859	186.23	220.586	153.843	114.174	491.489	373.206	438.649	234.837	469.471	476.408	0.000158694	0.00306034	1.51862	1.2722
HMDB0004143	Tantalum	Ta+5	105.124	85.159	235.949	114.895	110.452	110.112	183.484	151.81	235.057	390.083	358.266	405.782	0.00471875	0.0296741	1.11244	1.17889
CSID82831	fluazinam	C13H4Cl2F6N4O4	1579.2	1794.23	1512.63	1629.03	2189.93	1898.9	4377.89	3283.07	2965	4988.68	4045.43	3492.96	1.22082e-05	0.000449835	4.51834	1.1266
CSID4449817	2-(3-CARBOXYPROPIONYL)-6-HYDROXY-CYCLOHEXA-2,4-DIENE CARBOXYLIC ACID	C11H12O6	349.261	399.91	445.122	505.524	495.662	478.039	805.124	681.644	966.556	982.469	1151.42	1232.92	3.18337e-05	0.000995255	2.24503	1.12231
CSID154959	4â€²-Hydroxy-PCB 172	C12H3Cl7O	183.117	237.718	382.244	330.493	278.773	222.45	422.742	532.403	485.927	414.284	550.69	552.2	0.000508878	0.00734292	1.4448	0.855631
CSID55029	Saccharin Sodium Salt	C7H4NNaO3S	239.584	310.732	384.628	281.596	272.852	313.751	469.114	300.76	433.783	530.593	582.86	562.894	0.00336479	0.0240243	1.2254	0.675557
CSID82845	Fluxofenim	C12H11ClF3NO3	1857.95	1624.39	1282.67	1656.14	1258.44	1916.51	1706.97	1096.22	1128.92	1173.37	1216.94	1339.67	0.0478683	0.130345	1.4142	-0.324711
CSID64457	RUBIDIUM CHLORIDE RB-82	ClRb	333.458	362.438	286.189	256.617	351.336	310.105	222.352	218.933	141.438	209.452	188.634	218.099	0.000387275	0.00609108	1.0523	-0.664386
CSID389007	3-phospho-D-erythronic acid	C4H9O8P	1529.54	1259.81	684.667	1229.44	1234.94	1437.42	1287.37	593.181	641.146	700.738	692.374	624.985	0.0136061	0.0606603	1.87006	-0.700176
HMDB0128825	[3-(3,5,7-trihydroxy-6-methoxy-4-oxo-4H-chromen-2-yl)phenyl]oxidanesulfonic acid	C16H12O10S	8095.13	8397.36	7727.66	9728.69	7558.73	9631.23	2075.34	6835.12	5954.98	5858.97	5653.17	4563.17	0.0117485	0.0553478	5.42773	-0.724909
CSID16321	TD8600000	C8H19O3PS3	2107.24	2427.49	1759.73	1999.98	1996.48	1953.12	1179.32	1133.58	1183.56	1353.89	1110.48	1328.84	2.69502e-06	0.000123578	2.89674	-0.748155
HMDB0061120	3-Hydroxy-4-aminopyridine sulfate	C5H6N2O4S	3090.95	3237.78	2803.93	3506.04	2779.08	3424.09	653.525	2434.23	2214.71	2093.41	1964.63	1556.06	0.0119657	0.0558606	3.43412	-0.787422
CSID64559	Azamethiphos	C9H10ClN2O5PS	276.738	376.011	311.407	339.726	188.163	295.334	123.108	112.304	248.576	155.232	183.335	116.86	0.00199979	0.0174849	1.10681	-0.928011
CSID391748	phospho(1-aminoethyl)(2-carboxypropyl)phosphinic acid	C6H15NO7P2	1340.94	1272.79	926.591	1310.97	1026.26	1553.49	754.062	497.69	711.095	651.758	258.354	627.69	0.0013152	0.0134704	2.48566	-1.08594
CSID1158	isopentenyl diphosphate	C5H12O7P2	882.736	800.364	365.948	626.879	543.447	726.214	414.793	292.161	349.866	274.775	207.651	221.111	0.000821809	0.00969	1.79316	-1.16437
CSID4445424	(2E)-3-(Carbamimidoylsulfanyl)acrylic acid	C4H6N2O2S	1812.36	2085.96	2426.83	2422.24	1847.24	2938.96	65.13	1056.26	765.845	1621.36	1259.58	1124.67	0.0414412	0.119263	3.37606	-1.19951
HMDB0136691	[(3-methylbut-2-en-1-yl)oxy]sulfonic acid	C5H10O4S	238.93	260.806	199.689	236.605	168.624	379.71	124.272	68.471	87.1213	78.3144	76.9368	143.569	0.000183273	0.00346947	1.16698	-1.359
HMDB0039324	xi-3-Hydroxy-2-oxobutanoic acid	C4H6O4	573.291	625.69	421.431	720.231	565.395	583.619	147.291	122.256	185.05	315.571	327.17	161.103	0.000143353	0.00281715	1.91768	-1.47145
HMDB0060951	fluorobenzoylpropionic acid	C10H8F2O3	371.017	496.186	289.552	409.387	336.373	289.974	119.079	105.616	220.104	112.868	76.5772	78.9202	6.20606e-05	0.00160073	1.54916	-1.62027
HMDB0040609	Theaflavic acid	C21H16O10	151.847	218.475	178.416	200.267	242.555	213.045	3.39432	2.98507	68.2112	112.817	89.9474	113.151	0.0261514	0.0910527	1.13199	-1.62514
CSID46806	eltenac	C12H9Cl2NO2S	667.387	777.149	186.662	265.472	489.918	268.474	6.54656	4.37318	98.0891	284.85	239.395	117.954	0.0293373	0.0979542	1.52665	-1.82146
HMDB0129391	{2-hydroxy-5-[3-(4-methoxy-1-benzofuran-5-yl)-3-oxopropanoyl]phenyl}oxidanesulfonic acid	C18H14O9S	176.296	253.02	105.058	347.491	291.736	275.637	0	108.609	80.4136	81.5349	61.2089	59.057	0.0497482	0.133202	1.2561	-1.89071
CSID54753	Gemcitabine	C9H11F2N3O4	318.709	331.477	310.741	443.708	315.552	386.372	117.086	77.9772	65.9827	108.795	97.5947	73.2872	2.22154e-07	1.91001e-05	1.65253	-1.96193
CSID4493	AY6315000	C9H10FNO2	245.96	182.111	214.001	291.38	395.033	296.842	0	0	63.2731	75.856	130.365	127.238	0.0325324	0.103593	1.3824	-2.03449
CSID14880	DIAMIDAFOS	C8H13N2O2P	111.197	111.782	166.623	223.286	131.445	173.282	0.795956	3.34828	38.95	124.472	16.6767	36.5023	0.010083	0.0495371	1.0166	-2.0555
CSID40373	MFCD00215956	C20H11NO2	317.939	171.814	299.749	289.578	258.797	407.163	16.1669	24.2368	58.3034	163.342	50.4719	74.8261	0.000611919	0.00809395	1.47358	-2.17156
HMDB0010325	Ethyl glucuronide	C8H14O7	370.247	292.285	387.354	483.896	379.906	470.301	0	22.1143	65.0073	110.782	117.352	198.375	0.0236794	0.0861071	1.76816	-2.21457
HMDB0029612	Asparagusic acid syn-S-oxide	C4H6O3S2	1073.04	434.81	358.111	371.061	650.581	790.701	188.166	158.421	134.793	73.3193	88.2743	58.0695	8.82006e-05	0.00195695	2.07863	-2.39147
CSID19473	flunidazole	C11H10FN3O3	180.127	238.624	166.731	225.3	149.895	212.827	33.3901	51.9579	12.4353	69.2614	24.3099	28.07	3.64011e-05	0.00108768	1.28117	-2.41903
CSID108822	Nicotinic acid mononucleotide	C11H15NO9P+	423.72	451.932	385.109	391.94	465.013	449.216	0	0	97.9617	148.573	57.9603	69.0878	0.0130098	0.0589998	1.96714	-2.78055
HMDB0125517	2-(2,6-dihydroxy-3,4-dimethoxycyclohexylidene)acetonitrile	C10H15NO4	106.204	90.0567	121.693	177.882	108.195	164.328	0	0	2.73575	104.332	4.13151	0.0111377	0.000949066	0.0107013	1.00023	-2.78849
CSID30790801	(2R,5Z)-4-Methyl-5-[2-(phosphonooxy)ethylidene]-2,5-dihydro-1,3-thiazole-2-carboxylic acid	C7H10NO6PS	223.164	215.023	252.304	308.934	259.797	265.832	48.3319	33.1776	6.64033	0	12.9492	41.1081	0.00152674	0.0146406	1.56463	-3.4228
